# Supplementary material for: Construction of a lipid metabolism-related risk model for hepatocellular carcinoma by single cell and machine learning analysis
Source: Front Immunol. 2023 Mar 1;14:1036562. doi: 10.3389/fimmu.2023.1036562 (PMC10014552; doi:10.3389/fimmu.2023.1036562)
Supplement: Supplementary file 4 [file Table_1.xlsx]

## Sheet: sheet 1
Supplementary Table 1. Differentially expressed Lipid metabolism-related genes between the primary and metastasis HCC
Gene	P_val	Avg_log2FC	Pct.1	Pct.2	P_val_adj
AKR1C1	4.03e-154	0.72713	0.379	0.199	9.4e-150
AKR1C2	4.61e-188	1.16036	0.371	0.19	1.08e-183
AKR1C4	1.62e-305	0.79491	0.259	0.053	3.78e-301
ALB	0	2.17201	0.841	0.543	0
ALOX5AP	4.2e-90	-0.971095	0.245	0.347	9.82e-86
APOA1	0	1.97006	0.768	0.466	0
APOA2	0	2.67339	0.927	0.829	0
APOA5	0	0.674494	0.207	0.017	0
BAAT	0	0.931734	0.314	0.09	0
BCHE	6.81e-166	0.541231	0.245	0.098	1.59e-161
CBR1	1.69e-149	0.802979	0.469	0.356	3.94e-145
CSNK2B	4.17e-199	-0.500533	0.615	0.721	9.74e-195
CYP27A1	0	0.80338	0.317	0.092	0
CYP2C9	1.76e-194	0.676269	0.152	0.02	4.11e-190
CYP2D6	0	1.9977	0.32	0.019	0
CYP2E1	0	2.09937	0.234	0.012	0
DBI	2.31e-07	0.526781	0.817	0.85	0.00538673
ECI2	1.77e-168	0.525981	0.388	0.233	4.14e-164
FABP1	1.45e-47	1.17954	0.487	0.427	3.39e-43
FABP4	7.47e-208	1.36319	0.183	0.034	1.74e-203
G0S2	1.44e-51	-0.99076	0.385	0.468	3.35e-47
GC	0	1.485	0.53	0.237	0
GLB1	0	-1.10629	0.262	0.466	0
GPX2	9.21e-266	-0.599661	0.286	0.498	2.15e-261
HMGCS2	3.85e-17	0.534589	0.346	0.323	8.99e-13
PLPP1	2.11e-127	0.718494	0.237	0.108	4.92e-123
SCP2	2.41e-175	0.523324	0.658	0.548	5.63e-171
SULT2A1	0	0.975921	0.304	0.04	0
