# Supplementary material for: Construction of a lipid metabolism-related risk model for hepatocellular carcinoma by single cell and machine learning analysis
Source: Front Immunol. 2023 Mar 1;14:1036562. doi: 10.3389/fimmu.2023.1036562 (PMC10014552; doi:10.3389/fimmu.2023.1036562)
Supplement: Supplementary file 5 [file Table_2.xlsx]

## Sheet: sheet 1
Supplementary Table 2. Univariate and mulitvariate Cox regression analysis results
ID	HR	95％CI	Pvalue	FDR
Univariate Cox regression
AKR1C1	1.002	1.000-1.004	0.017	0.0600716
AKR1C2	1.002	0.999-1.005	0.177	0.260454
AKR1C4	1.001	0.999-1.002	0.389	0.473459
ALB	1	1.000-1.000	0.054	0.113844
ALOX5AP	1.016	0.981-1.053	0.361	0.45988
APOA1	1	1.000-1.000	0.034	0.0796692
APOA2	1	1.000-1.000	0.98	0.979753
APOA5	0.999	0.998-1.001	0.424	0.494518
BAAT	0.998	0.997-1.000	0.021	0.0600716
BCHE	1.003	0.996-1.010	0.35	0.45988
CBR1	0.999	0.996-1.001	0.265	0.370918
CSNK2B	1.008	0.996-1.021	0.177	0.260454
CYP27A1	0.997	0.995-0.998	0	0.00348821
CYP2C9	0.997	0.995-0.998	0	0.00348821
CYP2D6	0.997	0.995-1.000	0.028	0.0709763
CYP2E1	0.999	0.999-1.000	0.057	0.113844
DBI	1.004	1.000-1.009	0.079	0.138653
ECI2	0.985	0.975-0.996	0.005	0.0283272
FABP1	1	1.000-1.000	0.699	0.752833
FABP4	0.998	0.992-1.003	0.46	0.515629
G0S2	1	0.999-1.001	0.874	0.906275
GC	1	0.999-1.000	0.005	0.0283272
GLB1	1.018	1.004-1.033	0.013	0.0589781
GPX2	1	1.000-1.001	0.114	0.187394
HMGCS2	0.999	0.998-1.000	0.001	0.0129457
PLPP1	0.988	0.977-0.998	0.02	0.0600716
SCP2	0.995	0.989-1.000	0.073	0.136946
SULT2A1	0.999	0.998-1.000	0.021	0.0600716
Multivariate Cox regression
AKR1C1	1.002	1.000-1.004	0.019	0.0309854
CYP27A1	0.998	0.996-1.000	0.026	0.0309854
CYP2C9	0.998	0.996-1.000	0.064	0.0639938
GLB1	1.021	1.004-1.038	0.014	0.0309854
HMGCS2	0.999	0.999-1.000	0.02	0.0309854
PLPP1	0.988	0.978-0.998	0.021	0.0309854
