# Supplementary material for: Construction of a lipid metabolism-related risk model for hepatocellular carcinoma by single cell and machine learning analysis
Source: Front Immunol. 2023 Mar 1;14:1036562. doi: 10.3389/fimmu.2023.1036562 (PMC10014552; doi:10.3389/fimmu.2023.1036562)
Supplement: Supplementary file 6 [file Table_3.xlsx]

## Sheet: TCGA
Supplementary Table 3. The risk score (RS) of each patient in TCGA chort.
ID	Risk Score	Risk Group
TCGA-2Y-A9GS	3.06654	high
TCGA-2Y-A9GT	0.861375	low
TCGA-2Y-A9GU	0.68416	low
TCGA-2Y-A9GV	0.904089	low
TCGA-2Y-A9GW	1.3892	high
TCGA-2Y-A9GX	1.04532	high
TCGA-2Y-A9GY	3.84465	high
TCGA-2Y-A9GZ	0.239802	low
TCGA-2Y-A9H0	1.19927	high
TCGA-2Y-A9H1	0.784592	low
TCGA-2Y-A9H2	1.7137	high
TCGA-2Y-A9H3	1.36171	high
TCGA-2Y-A9H4	0.825822	low
TCGA-2Y-A9H5	0.954554	low
TCGA-2Y-A9H6	1.04351	high
TCGA-2Y-A9H7	0.640017	low
TCGA-2Y-A9H8	2.04302	high
TCGA-2Y-A9H9	0.956495	low
TCGA-2Y-A9HA	0.921579	low
TCGA-2Y-A9HB	0.8143	low
TCGA-3K-AAZ8	1.07979	high
TCGA-4R-AA8I	0.7674	low
TCGA-5C-A9VG	0.979674	low
TCGA-5C-A9VH	0.856325	low
TCGA-5R-AA1C	1.08533	high
TCGA-5R-AA1D	0.678452	low
TCGA-5R-AAAM	0.825648	low
TCGA-BC-4072	1.00076	low
TCGA-BC-4073	2.28307	high
TCGA-BC-A10Q	1.6175	high
TCGA-BC-A10R	0.666218	low
TCGA-BC-A10S	0.502873	low
TCGA-BC-A10T	0.724823	low
TCGA-BC-A10U	1.53561	high
TCGA-BC-A10W	1.71013	high
TCGA-BC-A10X	0.489434	low
TCGA-BC-A10Y	0.592464	low
TCGA-BC-A10Z	0.961673	low
TCGA-BC-A110	0.730187	low
TCGA-BC-A112	2.11426	high
TCGA-BC-A216	0.838188	low
TCGA-BC-A217	1.47138	high
TCGA-BC-A3KG	1.74723	high
TCGA-BC-A5W4	1.65104	high
TCGA-BC-A69H	2.47801	high
TCGA-BC-A69I	0.49213	low
TCGA-BC-A8YO	2.50217	high
TCGA-BD-A2L6	1.12013	high
TCGA-BD-A3EP	1.38551	high
TCGA-BD-A3ER	1.06255	high
TCGA-CC-5258	3.53566	high
TCGA-CC-5259	1.20347	high
TCGA-CC-5260	2.9753	high
TCGA-CC-5261	1.7927	high
TCGA-CC-5262	1.65242	high
TCGA-CC-5263	1.61002	high
TCGA-CC-5264	1.46368	high
TCGA-CC-A123	1.14222	high
TCGA-CC-A1HT	4.186	high
TCGA-CC-A3M9	4.01761	high
TCGA-CC-A3MA	2.0419	high
TCGA-CC-A3MB	1.01612	high
TCGA-CC-A3MC	1.09601	high
TCGA-CC-A5UC	2.15577	high
TCGA-CC-A5UD	3.89068	high
TCGA-CC-A5UE	1.63012	high
TCGA-CC-A7IE	2.05244	high
TCGA-CC-A7IF	1.01163	high
TCGA-CC-A7IG	2.6266	high
TCGA-CC-A7IH	0.453578	low
TCGA-CC-A7II	2.57939	high
TCGA-CC-A7IJ	3.38304	high
TCGA-CC-A7IK	0.975274	low
TCGA-CC-A7IL	0.877404	low
TCGA-CC-A8HS	0.882208	low
TCGA-CC-A8HT	3.03	high
TCGA-CC-A8HU	1.26214	high
TCGA-CC-A8HV	1.66945	high
TCGA-CC-A9FS	0.256162	low
TCGA-CC-A9FW	0.978484	low
TCGA-DD-A113	0.604129	low
TCGA-DD-A114	2.61737	high
TCGA-DD-A115	1.08768	high
TCGA-DD-A116	0.81955	low
TCGA-DD-A118	1.69749	high
TCGA-DD-A119	1.51057	high
TCGA-DD-A11C	0.813368	low
TCGA-DD-A11D	0.775724	low
TCGA-DD-A1EA	0.887601	low
TCGA-DD-A1EB	1.03816	high
TCGA-DD-A1EC	1.8694	high
TCGA-DD-A1ED	0.445465	low
TCGA-DD-A1EE	1.17612	high
TCGA-DD-A1EF	2.10352	high
TCGA-DD-A1EG	1.56779	high
TCGA-DD-A1EH	1.0025	high
TCGA-DD-A1EI	1.07453	high
TCGA-DD-A1EJ	1.07508	high
TCGA-DD-A1EK	2.20092	high
TCGA-DD-A1EL	3.93067	high
TCGA-DD-A39V	0.891524	low
TCGA-DD-A39W	1.06246	high
TCGA-DD-A39X	2.35992	high
TCGA-DD-A39Y	3.91636	high
TCGA-DD-A39Z	1.37691	high
TCGA-DD-A3A1	1.27374	high
TCGA-DD-A3A2	0.268844	low
TCGA-DD-A3A3	0.628962	low
TCGA-DD-A3A4	1.39654	high
TCGA-DD-A3A5	0.969138	low
TCGA-DD-A3A6	1.47483	high
TCGA-DD-A3A7	1.88066	high
TCGA-DD-A3A9	1.01421	high
TCGA-DD-A4NA	1.85134	high
TCGA-DD-A4NB	0.800589	low
TCGA-DD-A4ND	1.00335	high
TCGA-DD-A4NE	1.4905	high
TCGA-DD-A4NF	0.474141	low
TCGA-DD-A4NG	1.06058	high
TCGA-DD-A4NH	2.9697	high
TCGA-DD-A4NI	0.490119	low
TCGA-DD-A4NJ	1.59386	high
TCGA-DD-A4NK	0.46386	low
TCGA-DD-A4NL	0.552819	low
TCGA-DD-A4NN	2.22745	high
TCGA-DD-A4NO	0.461609	low
TCGA-DD-A4NP	0.48281	low
TCGA-DD-A4NQ	2.25088	high
TCGA-DD-A4NS	0.660384	low
TCGA-DD-A4NV	0.885245	low
TCGA-DD-A73A	0.701144	low
TCGA-DD-A73B	0.81313	low
TCGA-DD-A73C	0.233614	low
TCGA-DD-A73D	0.280749	low
TCGA-DD-A73E	1.46218	high
TCGA-DD-A73F	1.16868	high
TCGA-DD-A73G	1.88049	high
TCGA-DD-AA3A	2.90197	high
TCGA-DD-AAC9	0.619248	low
TCGA-DD-AACA	0.50222	low
TCGA-DD-AACB	1.34156	high
TCGA-DD-AACC	0.988761	low
TCGA-DD-AACD	0.925272	low
TCGA-DD-AACE	1.16911	high
TCGA-DD-AACF	0.621746	low
TCGA-DD-AACG	0.599999	low
TCGA-DD-AACH	1.30671	high
TCGA-DD-AACI	1.18469	high
TCGA-DD-AACJ	0.753802	low
TCGA-DD-AACL	1.57963	high
TCGA-DD-AACN	0.603062	low
TCGA-DD-AACO	0.989002	low
TCGA-DD-AACP	1.55533	high
TCGA-DD-AACQ	1.12937	high
TCGA-DD-AACS	0.613597	low
TCGA-DD-AACT	0.965887	low
TCGA-DD-AACU	1.31908	high
TCGA-DD-AACV	0.554487	low
TCGA-DD-AACW	0.900901	low
TCGA-DD-AACX	1.19537	high
TCGA-DD-AACY	0.89842	low
TCGA-DD-AACZ	4.79427	high
TCGA-DD-AAD0	0.917859	low
TCGA-DD-AAD1	1.25907	high
TCGA-DD-AAD2	0.71627	low
TCGA-DD-AAD3	0.921269	low
TCGA-DD-AAD5	3.99845	high
TCGA-DD-AAD6	1.36182	high
TCGA-DD-AAD8	0.501187	low
TCGA-DD-AADA	0.588573	low
TCGA-DD-AADB	1.35187	high
TCGA-DD-AADC	3.31089	high
TCGA-DD-AADD	0.94936	low
TCGA-DD-AADF	1.2367	high
TCGA-DD-AADG	0.545855	low
TCGA-DD-AADI	1.441	high
TCGA-DD-AADJ	0.525999	low
TCGA-DD-AADK	0.857381	low
TCGA-DD-AADL	1.58299	high
TCGA-DD-AADN	3.26006	high
TCGA-DD-AADO	1.2044	high
TCGA-DD-AADP	0.518925	low
TCGA-DD-AADQ	0.542781	low
TCGA-DD-AADR	0.945861	low
TCGA-DD-AADS	0.936714	low
TCGA-DD-AADU	0.489688	low
TCGA-DD-AADV	0.99795	low
TCGA-DD-AADW	1.64456	high
TCGA-DD-AADY	0.515549	low
TCGA-DD-AAE0	2.2857	high
TCGA-DD-AAE1	0.675187	low
TCGA-DD-AAE2	0.633039	low
TCGA-DD-AAE3	0.568009	low
TCGA-DD-AAE4	0.386683	low
TCGA-DD-AAE6	1.21118	high
TCGA-DD-AAE7	0.467301	low
TCGA-DD-AAE9	1.16467	high
TCGA-DD-AAEA	1.0078	high
TCGA-DD-AAEB	0.489719	low
TCGA-DD-AAED	1.04003	high
TCGA-DD-AAEE	0.17656	low
TCGA-DD-AAEG	0.665273	low
TCGA-DD-AAEH	0.587253	low
TCGA-DD-AAEI	0.936784	low
TCGA-DD-AAEK	0.40595	low
TCGA-DD-AAVP	0.444966	low
TCGA-DD-AAVQ	0.573938	low
TCGA-DD-AAVR	0.732303	low
TCGA-DD-AAVS	0.656535	low
TCGA-DD-AAVU	0.43187	low
TCGA-DD-AAVV	0.518427	low
TCGA-DD-AAVW	0.529969	low
TCGA-DD-AAVX	0.402058	low
TCGA-DD-AAVY	0.595031	low
TCGA-DD-AAVZ	0.229089	low
TCGA-DD-AAW0	0.693364	low
TCGA-DD-AAW1	0.47939	low
TCGA-DD-AAW2	0.398893	low
TCGA-DD-AAW3	0.527844	low
TCGA-ED-A459	1.28685	high
TCGA-ED-A4XI	0.483877	low
TCGA-ED-A5KG	1.6174	high
TCGA-ED-A627	0.726001	low
TCGA-ED-A66X	1.22363	high
TCGA-ED-A66Y	1.52637	high
TCGA-ED-A7PY	0.550636	low
TCGA-ED-A7XO	0.770125	low
TCGA-ED-A7XP	0.758597	low
TCGA-ED-A82E	2.03223	high
TCGA-ED-A8O5	0.702056	low
TCGA-ED-A8O6	2.16915	high
TCGA-EP-A12J	0.635363	low
TCGA-EP-A26S	0.74072	low
TCGA-EP-A2KA	2.18561	high
TCGA-EP-A2KB	0.366943	low
TCGA-EP-A3JL	1.07807	high
TCGA-EP-A3RK	1.27751	high
TCGA-ES-A2HS	0.491609	low
TCGA-ES-A2HT	1.07088	high
TCGA-FV-A23B	0.889995	low
TCGA-FV-A2QQ	0.920579	low
TCGA-FV-A2QR	1.555	high
TCGA-FV-A3I0	2.49989	high
TCGA-FV-A3I1	2.34728	high
TCGA-FV-A3R2	2.01289	high
TCGA-FV-A3R3	1.64948	high
TCGA-FV-A4ZP	3.79136	high
TCGA-G3-A25S	1.109	high
TCGA-G3-A25T	1.79444	high
TCGA-G3-A25U	0.2716	low
TCGA-G3-A25V	1.07996	high
TCGA-G3-A25X	2.10537	high
TCGA-G3-A25Y	1.42183	high
TCGA-G3-A25Z	0.800896	low
TCGA-G3-A3CG	1.00586	high
TCGA-G3-A3CH	0.521154	low
TCGA-G3-A3CI	0.467876	low
TCGA-G3-A3CJ	0.526627	low
TCGA-G3-A3CK	1.06326	high
TCGA-G3-A5SI	0.498853	low
TCGA-G3-A5SJ	1.83714	high
TCGA-G3-A5SK	0.44628	low
TCGA-G3-A5SL	0.282319	low
TCGA-G3-A5SM	1.2061	high
TCGA-G3-A6UC	0.499513	low
TCGA-G3-A7M5	0.803065	low
TCGA-G3-A7M6	1.69113	high
TCGA-G3-A7M7	1.22015	high
TCGA-G3-A7M8	0.757286	low
TCGA-G3-A7M9	2.09768	high
TCGA-G3-AAUZ	0.55817	low
TCGA-G3-AAV0	0.716098	low
TCGA-G3-AAV1	1.1108	high
TCGA-G3-AAV2	0.526823	low
TCGA-G3-AAV3	0.595711	low
TCGA-G3-AAV5	1.20128	high
TCGA-G3-AAV6	1.45615	high
TCGA-G3-AAV7	3.35074	high
TCGA-GJ-A3OU	1.14937	high
TCGA-GJ-A6C0	2.1361	high
TCGA-GJ-A9DB	2.00046	high
TCGA-HP-A5MZ	0.726983	low
TCGA-HP-A5N0	0.435941	low
TCGA-K7-A5RF	0.386189	low
TCGA-K7-A5RG	1.08714	high
TCGA-K7-A6G5	0.58079	low
TCGA-K7-AAU7	2.43157	high
TCGA-KR-A7K0	1.15749	high
TCGA-KR-A7K2	0.918967	low
TCGA-KR-A7K7	1.07927	high
TCGA-KR-A7K8	0.506417	low
TCGA-LG-A6GG	0.634878	low
TCGA-LG-A9QC	0.159581	low
TCGA-LG-A9QD	0.803729	low
TCGA-MI-A75C	1.66893	high
TCGA-MI-A75E	0.860322	low
TCGA-MI-A75G	0.651388	low
TCGA-MI-A75H	0.690495	low
TCGA-MI-A75I	2.04394	high
TCGA-MR-A520	0.740798	low
TCGA-MR-A8JO	1.14787	high
TCGA-NI-A4U2	0.565061	low
TCGA-NI-A8LF	0.236176	low
TCGA-O8-A75V	1.072	high
TCGA-PD-A5DF	1.62871	high
TCGA-QA-A7B7	1.80503	high
TCGA-RC-A7S9	1.3083	high
TCGA-RC-A7SB	1.27398	high
TCGA-RC-A7SF	0.849854	low
TCGA-RC-A7SH	1.30486	high
TCGA-RC-A7SK	2.10839	high
TCGA-RG-A7D4	1.3699	high
TCGA-UB-A7MA	2.2138	high
TCGA-UB-A7MB	0.63087	low
TCGA-UB-A7MC	0.253989	low
TCGA-UB-A7MD	1.16166	high
TCGA-UB-A7ME	1.32791	high
TCGA-UB-A7MF	0.878808	low
TCGA-UB-AA0U	0.973397	low
TCGA-UB-AA0V	0.401189	low
TCGA-WJ-A86L	1.73355	high
TCGA-WQ-AB4B	0.90622	low
TCGA-WX-AA44	1.87256	high
TCGA-WX-AA46	0.376033	low
TCGA-WX-AA47	0.96892	low
TCGA-XR-A8TC	2.28458	high
TCGA-XR-A8TD	1.26913	high
TCGA-XR-A8TE	1.11244	high
TCGA-XR-A8TF	0.431541	low
TCGA-XR-A8TG	1.03015	high
TCGA-YA-A8S7	3.03389	high
TCGA-ZP-A9CV	0.692337	low
TCGA-ZP-A9CY	0.760161	low
TCGA-ZP-A9CZ	0.797052	low
TCGA-ZP-A9D0	0.49275	low
TCGA-ZP-A9D2	1.99176	high
TCGA-ZP-A9D4	0.534695	low
TCGA-ZS-A9CD	0.747331	low
TCGA-ZS-A9CE	0.93978	low
TCGA-ZS-A9CF	0.469932	low
TCGA-ZS-A9CG	0.353256	low

## Sheet: ICGC
Supplementary Table 3. The risk score (RS) of each patient in ICGC chort.
ID	Risk Score	Risk Group
DO227643	0.707882	low
DO227801	0.721375	low
DO23508	2.4782	high
DO23509	2.41195	high
DO23510	1.06164	high
DO23511	1.20562	high
DO23512	0.560559	low
DO23513	0.61427	low
DO23514	0.471666	low
DO23515	1.20041	high
DO23516	0.967452	low
DO23517	0.83387	low
DO23518	1.6245	high
DO23519	6.94686	high
DO23521	8.91533	high
DO23523	0.925915	low
DO23524	1.23738	high
DO23525	1.45163	high
DO23526	1.26643	high
DO23527	0.210687	low
DO23528	0.432327	low
DO23529	0.106572	low
DO23530	2.10139	high
DO23531	0.172206	low
DO23532	0.426413	low
DO23533	0.385452	low
DO23534	0.57501	low
DO23535	0.800683	low
DO23536	0.637651	low
DO23537	1.35497	high
DO23538	0.534191	low
DO23539	1.07206	high
DO23540	2.97992	high
DO23541	0.592111	low
DO23542	2.05422	high
DO23543	0.311575	low
DO23544	1.27841	high
DO23545	0.636523	low
DO23546	0.654244	low
DO23547	1.45075	high
DO23548	0.650839	low
DO23549	1.52694	high
DO23550	0.551961	low
DO23551	1.73465	high
DO23552	0.509055	low
DO45091	0.285442	low
DO45092	2.10707	high
DO45093	3.99532	high
DO45094	0.659851	low
DO45095	0.682093	low
DO45096	0.800411	low
DO45097	0.151069	low
DO45099	0.376575	low
DO45101	0.389669	low
DO45103	0.220528	low
DO45105	0.605439	low
DO45107	0.652055	low
DO45109	0.922387	low
DO45111	2.21272	high
DO45113	1.46762	high
DO45115	0.633946	low
DO45117	1.44027	high
DO45119	3.10665	high
DO45121	0.452217	low
DO45123	0.95158	low
DO45125	0.492248	low
DO45127	1.0735	high
DO45129	0.304409	low
DO45131	1.62786	high
DO45133	0.547083	low
DO45135	0.86396	low
DO45137	1.20958	high
DO45139	1.64651	high
DO45141	0.611372	low
DO45143	0.669874	low
DO45145	4.92729	high
DO45147	2.2523	high
DO45149	5.56417	high
DO45153	0.702363	low
DO45155	1.676	high
DO45157	2.51112	high
DO45159	1.06278	high
DO45161	1.10122	high
DO45163	0.6586	low
DO45165	0.836001	low
DO45167	1.14929	high
DO45169	0.945043	low
DO45171	0.332765	low
DO45173	0.513513	low
DO45175	1.01091	high
DO45177	0.674898	low
DO45179	0.667486	low
DO45181	0.859194	low
DO45183	1.91918	high
DO45185	3.69635	high
DO45187	0.489627	low
DO45189	1.76965	high
DO45191	1.10158	high
DO45193	1.54648	high
DO45195	0.657391	low
DO45197	0.790529	low
DO45199	0.735902	low
DO45201	0.383873	low
DO45203	0.921624	low
DO45205	24.5384	high
DO45207	0.92074	low
DO45209	1.76495	high
DO45211	0.973904	low
DO45213	0.740559	low
DO45215	0.505227	low
DO45217	0.933662	low
DO45219	1.55446	high
DO45221	2.69382	high
DO45223	1.10796	high
DO45225	1.23762	high
DO45227	0.747154	low
DO45229	3.00172	high
DO45231	0.877454	low
DO45233	1.34744	high
DO45235	0.686358	low
DO45237	0.899948	low
DO45239	0.502169	low
DO45241	1.45311	high
DO45243	0.643722	low
DO45245	2.30556	high
DO45247	0.196477	low
DO45249	0.916392	low
DO45251	0.886428	low
DO45253	0.697536	low
DO45255	0.525419	low
DO45257	2.03645	high
DO45259	1.31637	high
DO45261	0.640233	low
DO45263	1.13368	high
DO45265	1.36992	high
DO45267	3.09679	high
DO45269	1.49276	high
DO45273	1.28438	high
DO45275	1.63051	high
DO45277	1.53273	high
DO45279	1.5055	high
DO45281	0.554506	low
DO45283	2.13265	high
DO45285	1.27562	high
DO45287	1.01778	high
DO45289	3.67186	high
DO45297	0.924554	low
DO45299	1.42332	high
DO45301	3.47288	high
DO45303	1.61244	high
DO45305	1.23983	high
DO45307	1.89353	high
DO48672	1.2428	high
DO48674	0.587136	low
DO48677	0.186933	low
DO48679	0.159447	low
DO48681	0.84853	low
DO48682	4.55199	high
DO48693	0.381403	low
DO48695	1.96804	high
DO48697	1.09127	high
DO48700	0.708624	low
DO48701	2.22032	high
DO48704	1.04257	high
DO48706	0.266285	low
DO48712	1.06185	high
DO48715	1.61949	high
DO48716	0.553984	low
DO48717	1.65375	high
DO48719	0.65836	low
DO48720	1.0321	high
DO48721	1.52029	high
DO48723	0.978361	high
DO48725	1.19686	high
DO48727	2.36628	high
DO48728	0.779376	low
DO48730	1.13505	high
DO48732	2.23874	high
DO48733	0.890464	low
DO48736	0.696159	low
DO48737	0.534799	low
DO48741	2.06399	high
DO48742	1.16616	high
DO48743	0.644053	low
DO48746	0.386448	low
DO48747	2.24635	high
DO48751	0.815742	low
DO48757	1.80026	high
DO48759	0.511513	low
DO48760	1.67095	high
DO48761	1.3723	high
DO50774	0.682496	low
DO50776	6.37969	high
DO50778	2.37593	high
DO50783	0.311548	low
DO50785	1.69845	high
DO50787	0.774457	low
DO50789	0.232154	low
DO50791	1.99018	high
DO50793	0.464025	low
DO50798	4.00204	high
DO50799	1.68722	high
DO50800	0.799387	low
DO50802	1.82412	high
DO50803	0.653602	low
DO50804	0.277971	low
DO50805	2.2485	high
DO50806	1.78798	high
DO50807	0.550293	low
DO50808	2.16395	high
DO50809	1.26949	high
DO50811	0.197756	low
DO50813	0.873691	low
DO50814	1.03028	high
DO50815	2.00387	high
DO50816	0.188285	low
DO50817	0.307002	low
DO50818	0.469578	low
DO50819	2.60529	high
DO50820	0.93307	low
DO50822	0.953271	low
DO50825	0.127372	low
DO50829	9.09004	high
DO50832	1.70103	high
DO50839	1.3247	high
DO50840	0.747846	low
DO50844	2.29608	high
DO50845	2.61926	high
DO50850	2.2063	high
DO50855	1.04078	high
DO50857	0.428679	low
DO50859	0.74695	low
