# Supplementary material for: Construction of a lipid metabolism-related risk model for hepatocellular carcinoma by single cell and machine learning analysis
Source: Front Immunol. 2023 Mar 1;14:1036562. doi: 10.3389/fimmu.2023.1036562 (PMC10014552; doi:10.3389/fimmu.2023.1036562)
Supplement: Supplementary file 7 [file Table_4.xlsx]

## Sheet: sheet 1
Supplementary Table 4. GSEA results
Risk	Gs follow link to msigdb	Size	Es	Nes	Nom p-val	Fdr q-val	Fwer p-val	Rank at max	Leading edge
Low Risk	KEGG_FATTY_ACID_METABOLISM	42	-0.883	-2.15339	0	0.00273016	0.001	1622	tags=81%, list=3%, signal=83%
Low Risk	KEGG_DRUG_METABOLISM_CYTOCHROME_P450	71	-0.726382	-2.14103	0.00194175	0.00170635	0.001	3297	tags=61%, list=6%, signal=64%
Low Risk	KEGG_GLYCINE_SERINE_AND_THREONINE_METABOLISM	31	-0.817255	-2.13677	0	0.00113757	0.001	2859	tags=71%, list=5%, signal=75%
Low Risk	KEGG_RETINOL_METABOLISM	64	-0.729836	-2.11751	0	0.000853175	0.001	3619	tags=59%, list=6%, signal=63%
Low Risk	KEGG_VALINE_LEUCINE_AND_ISOLEUCINE_DEGRADATION	43	-0.859862	-2.10365	0	0.00068254	0.001	1460	tags=70%, list=2%, signal=72%
Low Risk	KEGG_TRYPTOPHAN_METABOLISM	39	-0.739244	-2.06433	0	0.000833228	0.004	1793	tags=59%, list=3%, signal=61%
Low Risk	KEGG_PRIMARY_BILE_ACID_BIOSYNTHESIS	16	-0.921633	-2.00893	0	0.00132462	0.01	1968	tags=75%, list=3%, signal=78%
Low Risk	KEGG_PPAR_SIGNALING_PATHWAY	69	-0.630562	-2.00278	0.0019802	0.00132653	0.012	1719	tags=45%, list=3%, signal=46%
Low Risk	KEGG_BUTANOATE_METABOLISM	34	-0.726711	-1.98176	0.00194932	0.0016504	0.018	1460	tags=53%, list=2%, signal=54%
Low Risk	KEGG_COMPLEMENT_AND_COAGULATION_CASCADES	69	-0.719603	-1.97549	0	0.00155362	0.018	2625	tags=58%, list=4%, signal=61%
Low Risk	KEGG_PROPANOATE_METABOLISM	32	-0.763892	-1.9552	0	0.00203699	0.026	1804	tags=56%, list=3%, signal=58%
Low Risk	KEGG_BETA_ALANINE_METABOLISM	22	-0.733049	-1.90801	0.00391389	0.00317596	0.043	1460	tags=64%, list=2%, signal=65%
Low Risk	KEGG_PEROXISOME	78	-0.625807	-1.89294	0.00387597	0.00381496	0.054	2868	tags=49%, list=5%, signal=51%
Low Risk	KEGG_METABOLISM_OF_XENOBIOTICS_BY_CYTOCHROME_P450	69	-0.617332	-1.83611	0.00990099	0.00745461	0.115	3619	tags=49%, list=6%, signal=52%
Low Risk	KEGG_LINOLEIC_ACID_METABOLISM	29	-0.603503	-1.82022	0.00199203	0.00836389	0.133	3425	tags=45%, list=6%, signal=48%
Low Risk	KEGG_ARGININE_AND_PROLINE_METABOLISM	53	-0.559936	-1.81073	0.00808081	0.00921621	0.149	2487	tags=57%, list=4%, signal=59%
Low Risk	KEGG_TYROSINE_METABOLISM	40	-0.565374	-1.76873	0.00414079	0.0126443	0.2	1622	tags=45%, list=3%, signal=46%
Low Risk	KEGG_HISTIDINE_METABOLISM	28	-0.5712	-1.68025	0.0176471	0.0295613	0.365	2228	tags=54%, list=4%, signal=56%
Low Risk	KEGG_ALANINE_ASPARTATE_AND_GLUTAMATE_METABOLISM	30	-0.541545	-1.67424	0.0161616	0.0299398	0.379	2732	tags=60%, list=5%, signal=63%
Low Risk	KEGG_STEROID_HORMONE_BIOSYNTHESIS	55	-0.516887	-1.55006	0.0372549	0.0785718	0.636	3619	tags=38%, list=6%, signal=41%
Low Risk	KEGG_PYRUVATE_METABOLISM	40	-0.49464	-1.52365	0.0438247	0.0909907	0.682	1804	tags=38%, list=3%, signal=39%
Low Risk	KEGG_ARACHIDONIC_ACID_METABOLISM	58	-0.410833	-1.47393	0.0208333	0.119956	0.778	2058	tags=24%, list=4%, signal=25%
Low Risk	KEGG_PHENYLALANINE_METABOLISM	17	-0.542761	-1.4615	0.0517598	0.123813	0.804	1456	tags=41%, list=2%, signal=42%
Low Risk	KEGG_GLYOXYLATE_AND_DICARBOXYLATE_METABOLISM	16	-0.535598	-1.45114	0.0796813	0.125484	0.814	1793	tags=44%, list=3%, signal=45%
Low Risk	KEGG_DRUG_METABOLISM_OTHER_ENZYMES	51	-0.466758	-1.44833	0.0707071	0.12238	0.819	1486	tags=37%, list=3%, signal=38%
Low Risk	KEGG_NITROGEN_METABOLISM	23	-0.478155	-1.361	0.0918164	0.187065	0.923	2228	tags=43%, list=4%, signal=45%
Low Risk	KEGG_ASCORBATE_AND_ALDARATE_METABOLISM	25	-0.548228	-1.34335	0.1639	0.196261	0.938	1460	tags=40%, list=2%, signal=41%
Low Risk	KEGG_CITRATE_CYCLE_TCA_CYCLE	31	-0.496043	-1.28671	0.22549	0.241995	0.96	1547	tags=32%, list=3%, signal=33%
Low Risk	KEGG_GLYCOLYSIS_GLUCONEOGENESIS	61	-0.381367	-1.26384	0.158763	0.256034	0.967	3078	tags=34%, list=5%, signal=36%
Low Risk	KEGG_LYSINE_DEGRADATION	42	-0.431932	-1.21321	0.242188	0.303046	0.981	1460	tags=36%, list=2%, signal=37%
Low Risk	KEGG_CYSTEINE_AND_METHIONINE_METABOLISM	34	-0.378344	-1.16738	0.257261	0.345559	0.988	1728	tags=32%, list=3%, signal=33%
Low Risk	KEGG_PROXIMAL_TUBULE_BICARBONATE_RECLAMATION	23	-0.399705	-1.15882	0.241036	0.344784	0.989	1970	tags=26%, list=3%, signal=27%
Low Risk	KEGG_ABC_TRANSPORTERS	44	-0.362585	-1.14565	0.258687	0.348875	0.99	812	tags=23%, list=1%, signal=23%
Low Risk	KEGG_BIOSYNTHESIS_OF_UNSATURATED_FATTY_ACIDS	22	-0.415841	-1.11004	0.349901	0.380537	0.991	2882	tags=36%, list=5%, signal=38%
Low Risk	KEGG_STARCH_AND_SUCROSE_METABOLISM	51	-0.343984	-1.09271	0.336653	0.390144	0.992	1673	tags=25%, list=3%, signal=26%
Low Risk	KEGG_PENTOSE_AND_GLUCURONATE_INTERCONVERSIONS	28	-0.381907	-1.00529	0.437372	0.488324	0.999	994	tags=29%, list=2%, signal=29%
Low Risk	KEGG_ADIPOCYTOKINE_SIGNALING_PATHWAY	66	-0.289609	-0.977029	0.479167	0.512536	0.999	1804	tags=24%, list=3%, signal=25%
Low Risk	KEGG_PANTOTHENATE_AND_COA_BIOSYNTHESIS	16	-0.346984	-0.953987	0.51068	0.530407	1	1673	tags=25%, list=3%, signal=26%
Low Risk	KEGG_PORPHYRIN_AND_CHLOROPHYLL_METABOLISM	40	-0.314116	-0.923904	0.531746	0.557861	1	1339	tags=20%, list=2%, signal=20%
Low Risk	KEGG_NICOTINATE_AND_NICOTINAMIDE_METABOLISM	24	-0.253534	-0.764243	0.803607	0.775366	1	2376	tags=25%, list=4%, signal=26%
Low Risk	KEGG_STEROID_BIOSYNTHESIS	17	-0.306555	-0.702503	0.765408	0.845441	1	3373	tags=24%, list=6%, signal=25%
Low Risk	KEGG_MATURITY_ONSET_DIABETES_OF_THE_YOUNG	25	-0.217884	-0.604923	0.971857	0.937121	1	351	tags=8%, list=1%, signal=8%
Low Risk	KEGG_RENIN_ANGIOTENSIN_SYSTEM	17	-0.237742	-0.584842	0.961461	0.931442	1	2700	tags=24%, list=5%, signal=25%
High Risk	KEGG_RNA_DEGRADATION	56	0.716561	1.98643	0	0.031986	0.013	9737	tags=70%, list=17%, signal=83%
High Risk	KEGG_OOCYTE_MEIOSIS	111	0.632385	1.97848	0	0.018607	0.015	9621	tags=56%, list=16%, signal=67%
High Risk	KEGG_PROGESTERONE_MEDIATED_OOCYTE_MATURATION	85	0.649043	1.9768	0	0.0124047	0.015	11365	tags=64%, list=19%, signal=79%
High Risk	KEGG_SPLICEOSOME	127	0.760029	1.96474	0	0.0131289	0.021	9655	tags=80%, list=17%, signal=95%
High Risk	KEGG_EPITHELIAL_CELL_SIGNALING_IN_HELICOBACTER_PYLORI_INFECTION	68	0.640172	1.95663	0	0.0114544	0.023	12360	tags=63%, list=21%, signal=80%
High Risk	KEGG_LYSOSOME	121	0.629137	1.95624	0	0.00976007	0.023	10158	tags=58%, list=17%, signal=70%
High Risk	KEGG_ENDOCYTOSIS	179	0.612704	1.94784	0	0.00918757	0.026	8745	tags=51%, list=15%, signal=60%
High Risk	KEGG_VIBRIO_CHOLERAE_INFECTION	54	0.634829	1.93908	0	0.00938528	0.03	9177	tags=57%, list=16%, signal=68%
High Risk	KEGG_VASOPRESSIN_REGULATED_WATER_REABSORPTION	44	0.69783	1.92537	0	0.00975031	0.036	11989	tags=64%, list=21%, signal=80%
High Risk	KEGG_NOTCH_SIGNALING_PATHWAY	47	0.668532	1.90465	0	0.0113703	0.045	8360	tags=60%, list=14%, signal=69%
High Risk	KEGG_MTOR_SIGNALING_PATHWAY	51	0.649508	1.9021	0	0.010813	0.047	14286	tags=73%, list=24%, signal=96%
High Risk	KEGG_NEUROTROPHIN_SIGNALING_PATHWAY	125	0.63484	1.87598	0	0.0142557	0.069	11587	tags=62%, list=20%, signal=78%
High Risk	KEGG_PANCREATIC_CANCER	69	0.676705	1.87513	0	0.0132676	0.07	14712	tags=77%, list=25%, signal=103%
High Risk	KEGG_PATHWAYS_IN_CANCER	322	0.570644	1.87055	0	0.0127753	0.072	12266	tags=53%, list=21%, signal=66%
High Risk	KEGG_ERBB_SIGNALING_PATHWAY	86	0.614785	1.86408	0	0.0131058	0.078	13274	tags=64%, list=23%, signal=83%
High Risk	KEGG_REGULATION_OF_ACTIN_CYTOSKELETON	212	0.579547	1.85947	0	0.01333	0.08	11265	tags=50%, list=19%, signal=61%
High Risk	KEGG_BLADDER_CANCER	41	0.645931	1.85461	0	0.013635	0.088	11265	tags=61%, list=19%, signal=75%
High Risk	KEGG_RENAL_CELL_CARCINOMA	66	0.659717	1.85406	0	0.0128775	0.088	12435	tags=70%, list=21%, signal=88%
High Risk	KEGG_PYRIMIDINE_METABOLISM	97	0.583022	1.85252	0.0020284	0.0126426	0.09	12527	tags=62%, list=21%, signal=79%
High Risk	KEGG_CELL_CYCLE	124	0.662482	1.85179	0.00194553	0.0125058	0.092	8256	tags=61%, list=14%, signal=71%
High Risk	KEGG_COLORECTAL_CANCER	62	0.660102	1.84986	0	0.011954	0.092	12435	tags=65%, list=21%, signal=82%
High Risk	KEGG_SNARE_INTERACTIONS_IN_VESICULAR_TRANSPORT	38	0.647972	1.8498	0	0.0114107	0.092	13565	tags=71%, list=23%, signal=92%
High Risk	KEGG_UBIQUITIN_MEDIATED_PROTEOLYSIS	130	0.64603	1.84977	0	0.0109145	0.092	8380	tags=54%, list=14%, signal=63%
High Risk	KEGG_NOD_LIKE_RECEPTOR_SIGNALING_PATHWAY	61	0.649257	1.84883	0	0.0104598	0.092	14126	tags=75%, list=24%, signal=99%
High Risk	KEGG_RIG_I_LIKE_RECEPTOR_SIGNALING_PATHWAY	70	0.585498	1.84827	0	0.0101788	0.093	14414	tags=54%, list=25%, signal=72%
High Risk	KEGG_FC_GAMMA_R_MEDIATED_PHAGOCYTOSIS	96	0.647999	1.84721	0	0.00995653	0.095	9789	tags=63%, list=17%, signal=75%
High Risk	KEGG_CYTOSOLIC_DNA_SENSING_PATHWAY	54	0.604459	1.84559	0.0039604	0.0097571	0.096	13820	tags=50%, list=24%, signal=65%
High Risk	KEGG_CHRONIC_MYELOID_LEUKEMIA	73	0.642311	1.83509	0	0.0102803	0.104	12435	tags=64%, list=21%, signal=82%
High Risk	KEGG_PURINE_METABOLISM	153	0.524455	1.83002	0	0.010467	0.11	12527	tags=52%, list=21%, signal=66%
High Risk	KEGG_PATHOGENIC_ESCHERICHIA_COLI_INFECTION	56	0.648502	1.82361	0	0.0109191	0.116	7517	tags=55%, list=13%, signal=63%
High Risk	KEGG_GNRH_SIGNALING_PATHWAY	101	0.568795	1.80935	0	0.0137946	0.146	13274	tags=55%, list=23%, signal=72%
High Risk	KEGG_VEGF_SIGNALING_PATHWAY	76	0.565845	1.80615	0	0.0140957	0.155	14286	tags=59%, list=24%, signal=78%
High Risk	KEGG_TOLL_LIKE_RECEPTOR_SIGNALING_PATHWAY	102	0.579327	1.80301	0.00383877	0.0143602	0.161	14286	tags=53%, list=24%, signal=70%
High Risk	KEGG_MISMATCH_REPAIR	23	0.775285	1.80104	0.00399202	0.0142752	0.165	10930	tags=87%, list=19%, signal=107%
High Risk	KEGG_AXON_GUIDANCE	128	0.575352	1.8006	0.00373832	0.0138674	0.165	11400	tags=49%, list=20%, signal=61%
High Risk	KEGG_SMALL_CELL_LUNG_CANCER	84	0.607878	1.80016	0	0.0136908	0.166	11333	tags=56%, list=19%, signal=69%
High Risk	KEGG_DNA_REPLICATION	36	0.784214	1.79505	0.006	0.0140625	0.17	10930	tags=92%, list=19%, signal=113%
High Risk	KEGG_NUCLEOTIDE_EXCISION_REPAIR	44	0.671564	1.78365	0.00401606	0.0159073	0.193	11936	tags=68%, list=20%, signal=86%
High Risk	KEGG_N_GLYCAN_BIOSYNTHESIS	46	0.619589	1.78079	0.00205761	0.0159793	0.198	10898	tags=52%, list=19%, signal=64%
High Risk	KEGG_APOPTOSIS	87	0.591723	1.77546	0	0.0162523	0.204	14286	tags=63%, list=24%, signal=84%
High Risk	KEGG_FC_EPSILON_RI_SIGNALING_PATHWAY	79	0.568452	1.77532	0.00188324	0.0159041	0.204	14615	tags=59%, list=25%, signal=79%
High Risk	KEGG_GLYCOSPHINGOLIPID_BIOSYNTHESIS_LACTO_AND_NEOLACTO_SERIES	26	0.596277	1.7696	0.00195312	0.0168106	0.216	15082	tags=69%, list=26%, signal=93%
High Risk	KEGG_NON_SMALL_CELL_LUNG_CANCER	54	0.60632	1.76348	0.00377358	0.01742	0.227	14476	tags=65%, list=25%, signal=86%
High Risk	KEGG_MAPK_SIGNALING_PATHWAY	266	0.519206	1.75752	0	0.0179662	0.236	14471	tags=52%, list=25%, signal=69%
High Risk	KEGG_HOMOLOGOUS_RECOMBINATION	26	0.730568	1.74627	0.00402414	0.0197214	0.256	8327	tags=69%, list=14%, signal=81%
High Risk	KEGG_GLIOMA	65	0.578647	1.74041	0	0.0202554	0.262	14476	tags=62%, list=25%, signal=82%
High Risk	KEGG_INSULIN_SIGNALING_PATHWAY	136	0.517758	1.74018	0	0.0198503	0.262	11568	tags=51%, list=20%, signal=63%
High Risk	KEGG_PROSTATE_CANCER	89	0.568126	1.7384	0.0019084	0.0199407	0.268	14476	tags=61%, list=25%, signal=81%
High Risk	KEGG_MELANOMA	71	0.549528	1.73766	0	0.0197301	0.269	17864	tags=61%, list=31%, signal=87%
High Risk	KEGG_AMINO_SUGAR_AND_NUCLEOTIDE_SUGAR_METABOLISM	42	0.56138	1.73109	0.00404858	0.0203045	0.279	14440	tags=64%, list=25%, signal=85%
High Risk	KEGG_GAP_JUNCTION	88	0.575418	1.72831	0	0.0206882	0.285	14433	tags=61%, list=25%, signal=81%
High Risk	KEGG_PHOSPHATIDYLINOSITOL_SIGNALING_SYSTEM	76	0.594693	1.7271	0.00383142	0.0206786	0.289	14286	tags=64%, list=24%, signal=85%
High Risk	KEGG_ACUTE_MYELOID_LEUKEMIA	57	0.586166	1.71329	0.00764818	0.0233259	0.323	11265	tags=54%, list=19%, signal=67%
High Risk	KEGG_ADHERENS_JUNCTION	68	0.603454	1.70926	0.00968992	0.0242258	0.338	12227	tags=54%, list=21%, signal=69%
High Risk	KEGG_INOSITOL_PHOSPHATE_METABOLISM	54	0.603345	1.70819	0.0056926	0.0239051	0.338	14286	tags=67%, list=24%, signal=88%
High Risk	KEGG_HUNTINGTONS_DISEASE	167	0.507354	1.70785	0.0217391	0.0235335	0.338	13932	tags=49%, list=24%, signal=64%
High Risk	KEGG_BASE_EXCISION_REPAIR	34	0.65702	1.70533	0.00801603	0.0235625	0.343	10930	tags=65%, list=19%, signal=80%
High Risk	KEGG_ENDOMETRIAL_CANCER	52	0.596128	1.70372	0.00591716	0.0233752	0.348	12266	tags=54%, list=21%, signal=68%
High Risk	KEGG_GLYCEROPHOSPHOLIPID_METABOLISM	76	0.497084	1.70217	0	0.0231643	0.349	12938	tags=50%, list=22%, signal=64%
High Risk	KEGG_TIGHT_JUNCTION	128	0.505902	1.69711	0.00398406	0.0239589	0.364	13145	tags=43%, list=22%, signal=55%
High Risk	KEGG_P53_SIGNALING_PATHWAY	67	0.529599	1.69501	0.00584795	0.024183	0.373	12723	tags=54%, list=22%, signal=69%
High Risk	KEGG_WNT_SIGNALING_PATHWAY	150	0.53283	1.69334	0.00383142	0.0241892	0.377	18834	tags=61%, list=32%, signal=90%
High Risk	KEGG_GLYCOSPHINGOLIPID_BIOSYNTHESIS_GANGLIO_SERIES	15	0.664119	1.68668	0.00595238	0.0253572	0.395	12155	tags=73%, list=21%, signal=93%
High Risk	KEGG_LONG_TERM_DEPRESSION	68	0.524081	1.68295	0	0.0258966	0.403	14033	tags=53%, list=24%, signal=70%
High Risk	KEGG_RNA_POLYMERASE	28	0.645048	1.67723	0.0145228	0.0267303	0.414	16318	tags=82%, list=28%, signal=114%
High Risk	KEGG_BASAL_TRANSCRIPTION_FACTORS	35	0.617118	1.6749	0.01002	0.0271245	0.426	17307	tags=74%, list=30%, signal=105%
High Risk	KEGG_LEUKOCYTE_TRANSENDOTHELIAL_MIGRATION	115	0.535513	1.67242	0.0131579	0.027156	0.431	11252	tags=45%, list=19%, signal=56%
High Risk	KEGG_T_CELL_RECEPTOR_SIGNALING_PATHWAY	107	0.59615	1.66493	0.0131827	0.0287129	0.448	18236	tags=76%, list=31%, signal=110%
High Risk	KEGG_OTHER_GLYCAN_DEGRADATION	16	0.663863	1.66133	0.0223577	0.0290622	0.454	9741	tags=50%, list=17%, signal=60%
High Risk	KEGG_MELANOGENESIS	101	0.506801	1.65023	0.00744879	0.0317421	0.473	13524	tags=49%, list=23%, signal=63%
High Risk	KEGG_LEISHMANIA_INFECTION	70	0.612459	1.64347	0.0168856	0.033105	0.486	15450	tags=71%, list=26%, signal=97%
High Risk	KEGG_FOCAL_ADHESION	197	0.533226	1.63407	0.0228571	0.0351859	0.504	14653	tags=54%, list=25%, signal=72%
High Risk	KEGG_ALZHEIMERS_DISEASE	152	0.467079	1.6327	0.0346821	0.0351044	0.504	19440	tags=57%, list=33%, signal=85%
High Risk	KEGG_THYROID_CANCER	29	0.59389	1.62844	0.0141988	0.0357392	0.514	10715	tags=52%, list=18%, signal=63%
High Risk	KEGG_LONG_TERM_POTENTIATION	70	0.527231	1.62605	0.0151515	0.0357065	0.515	13274	tags=53%, list=23%, signal=68%
High Risk	KEGG_CHEMOKINE_SIGNALING_PATHWAY	186	0.530073	1.6121	0.013308	0.039561	0.542	12285	tags=51%, list=21%, signal=64%
High Risk	KEGG_GLYCOSYLPHOSPHATIDYLINOSITOL_GPI_ANCHOR_BIOSYNTHESIS	25	0.605223	1.60136	0.0354167	0.0428153	0.572	13846	tags=64%, list=24%, signal=84%
High Risk	KEGG_B_CELL_RECEPTOR_SIGNALING_PATHWAY	75	0.576895	1.6004	0.0191939	0.0425434	0.574	11265	tags=55%, list=19%, signal=68%
High Risk	KEGG_SPHINGOLIPID_METABOLISM	39	0.545257	1.599	0.0252427	0.0426139	0.576	9761	tags=46%, list=17%, signal=55%
High Risk	KEGG_DORSO_VENTRAL_AXIS_FORMATION	24	0.610518	1.59779	0.013308	0.0423582	0.578	14173	tags=63%, list=24%, signal=82%
High Risk	KEGG_PROTEASOME	45	0.632473	1.58873	0.0488323	0.0450391	0.595	16798	tags=78%, list=29%, signal=109%
High Risk	KEGG_REGULATION_OF_AUTOPHAGY	35	0.514838	1.58435	0.0295276	0.0461823	0.601	13913	tags=37%, list=24%, signal=49%
High Risk	KEGG_NATURAL_KILLER_CELL_MEDIATED_CYTOTOXICITY	132	0.53081	1.56911	0.0353635	0.0507722	0.629	19450	tags=62%, list=33%, signal=93%
High Risk	KEGG_PROTEIN_EXPORT	24	0.58462	1.55982	0.0240481	0.0534296	0.648	18036	tags=67%, list=31%, signal=96%
High Risk	KEGG_FRUCTOSE_AND_MANNOSE_METABOLISM	32	0.500522	1.55493	0.0173077	0.0546568	0.658	11808	tags=59%, list=20%, signal=74%
High Risk	KEGG_GLYCOSAMINOGLYCAN_BIOSYNTHESIS_HEPARAN_SULFATE	26	0.568448	1.55469	0.0196078	0.0541053	0.658	12544	tags=54%, list=21%, signal=69%
High Risk	KEGG_JAK_STAT_SIGNALING_PATHWAY	155	0.483747	1.55118	0.0340265	0.0549775	0.665	14712	tags=47%, list=25%, signal=63%
High Risk	KEGG_AMYOTROPHIC_LATERAL_SCLEROSIS_ALS	53	0.452747	1.52948	0.0181818	0.0634941	0.707	11978	tags=51%, list=20%, signal=64%
High Risk	KEGG_GLYCOSAMINOGLYCAN_BIOSYNTHESIS_CHONDROITIN_SULFATE	22	0.597716	1.52707	0.0526316	0.0639995	0.718	13929	tags=59%, list=24%, signal=78%
High Risk	KEGG_GLYCOSAMINOGLYCAN_BIOSYNTHESIS_KERATAN_SULFATE	15	0.609027	1.5165	0.0536044	0.0674493	0.738	13902	tags=67%, list=24%, signal=87%
High Risk	KEGG_HYPERTROPHIC_CARDIOMYOPATHY_HCM	83	0.487056	1.50198	0.0398482	0.0738282	0.77	16848	tags=49%, list=29%, signal=69%
High Risk	KEGG_HEDGEHOG_SIGNALING_PATHWAY	56	0.503918	1.49819	0.0300752	0.0745437	0.777	18539	tags=52%, list=32%, signal=76%
High Risk	KEGG_PENTOSE_PHOSPHATE_PATHWAY	27	0.509557	1.49813	0.0541586	0.0737834	0.777	4969	tags=37%, list=9%, signal=40%
High Risk	KEGG_PRION_DISEASES	35	0.486106	1.49001	0.0617978	0.0772599	0.785	10505	tags=51%, list=18%, signal=63%
High Risk	KEGG_CYTOKINE_CYTOKINE_RECEPTOR_INTERACTION	263	0.456324	1.46865	0.0591497	0.0883023	0.822	17535	tags=51%, list=30%, signal=73%
High Risk	KEGG_DILATED_CARDIOMYOPATHY	90	0.480431	1.44481	0.054902	0.100987	0.856	16848	tags=49%, list=29%, signal=69%
High Risk	KEGG_BASAL_CELL_CARCINOMA	55	0.477466	1.44214	0.059501	0.101643	0.859	17968	tags=49%, list=31%, signal=71%
High Risk	KEGG_CARDIAC_MUSCLE_CONTRACTION	78	0.442834	1.43539	0.073724	0.104274	0.865	25248	tags=64%, list=43%, signal=113%
High Risk	KEGG_VIRAL_MYOCARDITIS	68	0.493465	1.42973	0.12406	0.106782	0.87	13531	tags=43%, list=23%, signal=55%
High Risk	KEGG_ARRHYTHMOGENIC_RIGHT_VENTRICULAR_CARDIOMYOPATHY_ARVC	74	0.474012	1.42684	0.0838095	0.107308	0.876	15327	tags=43%, list=26%, signal=59%
High Risk	KEGG_ANTIGEN_PROCESSING_AND_PRESENTATION	81	0.525044	1.41767	0.155206	0.111451	0.884	15999	tags=47%, list=27%, signal=65%
High Risk	KEGG_O_GLYCAN_BIOSYNTHESIS	29	0.497693	1.40397	0.097561	0.119279	0.894	20090	tags=69%, list=34%, signal=105%
High Risk	KEGG_ETHER_LIPID_METABOLISM	33	0.457057	1.40358	0.0622568	0.118356	0.896	14033	tags=42%, list=24%, signal=56%
High Risk	KEGG_VASCULAR_SMOOTH_MUSCLE_CONTRACTION	112	0.433587	1.39714	0.0708812	0.121708	0.898	13145	tags=41%, list=22%, signal=53%
High Risk	KEGG_AMINOACYL_TRNA_BIOSYNTHESIS	22	0.543131	1.39254	0.140625	0.123546	0.906	17043	tags=59%, list=29%, signal=83%
High Risk	KEGG_TGF_BETA_SIGNALING_PATHWAY	85	0.461368	1.3888	0.1	0.12494	0.909	19183	tags=55%, list=33%, signal=82%
High Risk	KEGG_TYPE_II_DIABETES_MELLITUS	47	0.449739	1.37067	0.0838095	0.135702	0.92	14286	tags=47%, list=24%, signal=62%
High Risk	KEGG_RIBOSOME	88	0.669606	1.34003	0.192771	0.156055	0.938	13227	tags=80%, list=23%, signal=103%
High Risk	KEGG_GLYCOSAMINOGLYCAN_DEGRADATION	21	0.497229	1.32759	0.144788	0.163584	0.944	6809	tags=38%, list=12%, signal=43%
High Risk	KEGG_CALCIUM_SIGNALING_PATHWAY	177	0.386064	1.32191	0.104364	0.166129	0.947	19915	tags=53%, list=34%, signal=79%
High Risk	KEGG_GALACTOSE_METABOLISM	25	0.443754	1.30723	0.138728	0.175775	0.959	15353	tags=48%, list=26%, signal=65%
High Risk	KEGG_GLUTATHIONE_METABOLISM	49	0.400764	1.29299	0.13253	0.185499	0.964	10818	tags=31%, list=19%, signal=38%
High Risk	KEGG_CELL_ADHESION_MOLECULES_CAMS	128	0.420532	1.26799	0.219512	0.204624	0.97	19165	tags=49%, list=33%, signal=73%
High Risk	KEGG_ECM_RECEPTOR_INTERACTION	84	0.419382	1.24882	0.216981	0.220004	0.977	16848	tags=44%, list=29%, signal=62%
High Risk	KEGG_INTESTINAL_IMMUNE_NETWORK_FOR_IGA_PRODUCTION	46	0.516234	1.24503	0.267552	0.221228	0.978	19030	tags=63%, list=33%, signal=93%
High Risk	KEGG_ONE_CARBON_POOL_BY_FOLATE	17	0.431832	1.21502	0.208	0.245616	0.982	5542	tags=35%, list=9%, signal=39%
High Risk	KEGG_OXIDATIVE_PHOSPHORYLATION	115	0.401051	1.20528	0.257367	0.252041	0.983	20792	tags=50%, list=36%, signal=77%
High Risk	KEGG_HEMATOPOIETIC_CELL_LINEAGE	85	0.42402	1.18307	0.300191	0.270958	0.987	21486	tags=58%, list=37%, signal=91%
High Risk	KEGG_PRIMARY_IMMUNODEFICIENCY	35	0.536391	1.17098	0.365049	0.280043	0.987	19014	tags=66%, list=33%, signal=97%
High Risk	KEGG_PARKINSONS_DISEASE	113	0.369459	1.14789	0.303675	0.30069	0.99	19440	tags=43%, list=33%, signal=65%
High Risk	KEGG_ALDOSTERONE_REGULATED_SODIUM_REABSORPTION	42	0.366286	1.13461	0.276952	0.311036	0.991	16239	tags=40%, list=28%, signal=56%
High Risk	KEGG_TYPE_I_DIABETES_MELLITUS	41	0.472866	1.12089	0.369141	0.323058	0.993	22303	tags=68%, list=38%, signal=110%
High Risk	KEGG_TASTE_TRANSDUCTION	51	0.34905	1.09072	0.328794	0.352044	0.996	17513	tags=35%, list=30%, signal=50%
High Risk	KEGG_GLYCEROLIPID_METABOLISM	49	0.311788	1.0834	0.338432	0.35677	0.996	12244	tags=37%, list=21%, signal=46%
High Risk	KEGG_OLFACTORY_TRANSDUCTION	386	0.23546	1.05022	0.339623	0.391046	0.998	35125	tags=44%, list=60%, signal=110%
High Risk	KEGG_NEUROACTIVE_LIGAND_RECEPTOR_INTERACTION	271	0.28783	1.04283	0.347826	0.396103	0.998	22167	tags=48%, list=38%, signal=76%
High Risk	KEGG_SELENOAMINO_ACID_METABOLISM	24	0.352049	1.00806	0.439842	0.432104	0.999	3309	tags=21%, list=6%, signal=22%
High Risk	KEGG_GRAFT_VERSUS_HOST_DISEASE	37	0.445466	0.983471	0.512572	0.457855	0.999	21616	tags=59%, list=37%, signal=94%
High Risk	KEGG_ALLOGRAFT_REJECTION	35	0.448797	0.979474	0.521569	0.459423	0.999	22331	tags=66%, list=38%, signal=106%
High Risk	KEGG_ASTHMA	28	0.375998	0.934661	0.515829	0.51139	1	22331	tags=57%, list=38%, signal=92%
High Risk	KEGG_AUTOIMMUNE_THYROID_DISEASE	50	0.352486	0.885618	0.580838	0.572709	1	22331	tags=42%, list=38%, signal=68%
High Risk	KEGG_ALPHA_LINOLENIC_ACID_METABOLISM	19	0.306829	0.878357	0.632887	0.578352	1	22796	tags=58%, list=39%, signal=95%
High Risk	KEGG_TERPENOID_BACKBONE_BIOSYNTHESIS	15	0.337035	0.804487	0.665984	0.675782	1	2841	tags=20%, list=5%, signal=21%
High Risk	KEGG_SYSTEMIC_LUPUS_ERYTHEMATOSUS	55	0.294841	0.797474	0.700389	0.68069	1	15450	tags=45%, list=26%, signal=62%
