# Supplementary material for: Construction of a lipid metabolism-related risk model for hepatocellular carcinoma by single cell and machine learning analysis
Source: Front Immunol. 2023 Mar 1;14:1036562. doi: 10.3389/fimmu.2023.1036562 (PMC10014552; doi:10.3389/fimmu.2023.1036562)
Supplement: Supplementary file 8 [file Table_5.xlsx]

## Sheet: sheet 1
Supplementary Table 5. XCELL results
Risk	Xcell	Pvalue	FDR Pvalue
low risk	Myeloid dendritic cell activated	7.87114e-05	0.000314087
low risk	B cell	2.49076e-06	1.78822e-05
low risk	T cell CD4+ memory	3.32049e-05	0.000149033
low risk	T cell CD4+ naive	0.0394353	0.0746142
low risk	Class-switched memory B cell	0.00696175	0.0170782
low risk	Common lymphoid progenitor	7.22121e-06	3.70373e-05
low risk	Myeloid dendritic cell	0.0343553	0.068612
low risk	Macrophage M1	0.0172056	0.0386515
low risk	Mast cell	0.000989658	0.00355544
low risk	Monocyte	0.00712845	0.0170782
low risk	T cell NK	5.71645e-06	3.4205e-05
low risk	T cell CD4+ Th2	1.75032e-10	2.09249e-09
low risk	T cell CD4+ effector memory	0.287928	0.398307
low risk	T cell CD8+	0.417546	0.51792
low risk	T cell CD8+ effector memory	0.682883	0.744488
low risk	Eosinophil	0.078357	0.13716
low risk	Macrophage	0.946173	0.945714
low risk	B cell memory	0.172965	0.282722
low risk	B cell naive	0.228433	0.342299
low risk	Neutrophil	0.286553	0.398307
low risk	NK cell	0.302826	0.403391
low risk	T cell CD4+ Th1	0.0801093	0.13716
high risk	T cell CD8+ naive	0.00167344	0.00546593
high risk	Common myeloid progenitor	0.00388453	0.0107369
high risk	Endothelial cell	2.25454e-11	7.80078e-10
high risk	Granulocyte-monocyte progenitor	4.83723e-07	4.34004e-06
high risk	Hematopoietic stem cell	4.35065e-11	7.80078e-10
high risk	Macrophage M2	0.00282704	0.00846513
high risk	Plasmacytoid dendritic cell	0.0216298	0.0457345
high risk	T cell CD4+ (non-regulatory)	0.668097	0.744488
high risk	T cell CD4+ central memory	0.487803	0.584925
high risk	T cell CD8+ central memory	0.726758	0.76905
high risk	Cancer associated fibroblast	0.836061	0.859483
high risk	B cell plasma	0.219719	0.342299
high risk	T cell gamma delta	0.676523	0.744488
high risk	T cell regulatory (Tregs)	0.314232	0.403651
